# Supplementary material for: Fipronil in sub-lethal doses leads to immuno-toxicological effects in broiler birds
Source: PLoS One. 2025 Jan 28;20(1):e0315915. doi: 10.1371/journal.pone.0315915 (PMC11774380; doi:10.1371/journal.pone.0315915)
Supplement: S1 File — (ZIP) [file pone.0315915.s001.zip]

Archive with 7 entries (7 files):
- 1-Figure-1-Data-Sheet.xlsx
- 2-Figure-2-Data-Sheet.xlsx
- 3-Fig-3.tif
- 4-Fig-4.tif
- 5-Table-1-Data-Sheet.xlsx
- 6-Table-2-Data-Sheet.xlsx
- 7-Table-3-Data-Sheet.xlsx
