# Supplementary material for: Fipronil in sub-lethal doses leads to immuno-toxicological effects in broiler birds
Source: PLoS One. 2025 Jan 28;20(1):e0315915. doi: 10.1371/journal.pone.0315915 (PMC11774380; doi:10.1371/journal.pone.0315915)
Supplement: S1 File — (ZIP) [file pone.0315915.s001.zip › 1-Figure-1-Data-Sheet.xlsx]

## Sheet: Sheet1
	24	48	72		Fig. 1
A	1.25	0.66	0.52
B	1.04	0.69	0.41
C	0.94	0.64	0.38
D	0.74	0.38	0.34
E	0.6	0.35	0.19
