# Supplementary material for: Fipronil in sub-lethal doses leads to immuno-toxicological effects in broiler birds
Source: PLoS One. 2025 Jan 28;20(1):e0315915. doi: 10.1371/journal.pone.0315915 (PMC11774380; doi:10.1371/journal.pone.0315915)
Supplement: S1 File — (ZIP) [file pone.0315915.s001.zip › 2-Figure-2-Data-Sheet.xlsx]

## Sheet: Sheet1
Fig. 2
	3	15
A	46.16	36.85
B	68.01	49.75
C	74.95	69.11
D	80.17	73.17
E	84.61	81.57
