# Supplementary material for: Fipronil in sub-lethal doses leads to immuno-toxicological effects in broiler birds
Source: PLoS One. 2025 Jan 28;20(1):e0315915. doi: 10.1371/journal.pone.0315915 (PMC11774380; doi:10.1371/journal.pone.0315915)
Supplement: S1 File — (ZIP) [file pone.0315915.s001.zip › 5-Table-1-Data-Sheet.xlsx]

## Sheet: Sheet1
Table 1 Antibody titers
	Experimental Days
Group/Replicates	Day 14	Day 21	Day 28	Day 35
1	126	125	105	95
1	165	227	93	90
1	152	200	118	83
1	150	325	132	93
1	180	258	107	76
1	252	145	85	75
2	122	105	37	67
2	55	109	38	46
2	96	90	29	53.4
2	129	115	16	45
2	85	146	21	53.3
2	150	142	20	57.2
3	27	40	8	6.9
3	57	45	12	3.3
3	37	30	25	8.4
3	35	35	16	3.6
3	28	77	12	3
3	72	30	10	6.8
4	23	26	15	8.9
4	20	11	19	3
4	24	8	15	7
4	67	10	13	3.7
4	66	40	9	3.7
4	24	15	17	5.7
5	15	12	9	2
5	23	7	7	3
5	39	6	4	3.2
5	18	8	4	2.5
5	14	14	4	5
5	21	18	3	4.3
