# Supplementary material for: Fipronil in sub-lethal doses leads to immuno-toxicological effects in broiler birds
Source: PLoS One. 2025 Jan 28;20(1):e0315915. doi: 10.1371/journal.pone.0315915 (PMC11774380; doi:10.1371/journal.pone.0315915)
Supplement: S1 File — (ZIP) [file pone.0315915.s001.zip › 6-Table-2-Data-Sheet.xlsx]

## Sheet: Sheet2
Table 2	Total Antibody Titers against SRBCs
Group/Replicates	Day 7	Day 14	Day 21	Day 28
1	9	6.25	7	6.3
1	8.25	7.45	8.25	5.4
1	8.55	7.5	8.35	4.5
1	6.3	7.45	7.2	7.5
1	6.9	7.75	9.2	5.8
1	5	7.6	10	4.5
2	9	5.5	5.4	3.5
2	6	4.7	4.75	4
2	5	6.15	5.5	5.2
2	6	5.85	6.25	4.5
2	5	5.5	5.8	4.6
2	7	6.3	6.3	4.2
3	5.63	3	5.66	3.2
3	8	3.8	6.25	2.3
3	5	3.5	5.6	3.3
3	4	7.35	4.75	3.5
3	5.35	4.15	5.22	2.6
3	4	4.2	4.5	3.1
4	4.7	3.5	5	2
4	5.6	4.45	4.7	3.4
4	4.7	3.3	3.9	2
4	4.5	3.4	3.4	2.1
4	4.45	4.25	4.4	2
4	4	3.1	4.6	2.5
5	4.7	1.8	4.9	1
5	4.4	2.7	4.2	0.9
5	3.2	2.7	3.3	1.8
5	4.1	3.5	4.1	2.4
5	4.25	2.5	4	2
5	3.4	2.8	3.5	1.9

## Sheet: Sheet3
Table 2	IgG values against SRBCs
Group/Replicates	Day 7	Day 14	Day 21	Day 28
1	5.7	2.7	6.7	2.5
1	3.3	5.1	2.5	2
1	3.5	2.6	5	2.8
1	4.6	2.75	4.1	2.6
1	3.9	2.75	4.7	2.4
1	3	6.1	3	3.7
2	3.6	3.35	3.7	1.8
2	5.6	2.55	3	2.6
2	2.4	4.2	2.45	1
2	4.2	3.6	4	1.65
2	2.7	3.4	3.7	1.8
2	3.5	2.9	3.2	1.2
3	4.8	3	3.3	2.7
3	1.6	2	4.2	1
3	1	2	2.4	1.5
3	6.4	2.6	3.5	1.7
3	2.2	3	3.3	1.6
3	4	3.4	3.3	1.5
4	2.4	2.6	2	0.9
4	2.2	1.75	2.6	1.3
4	2.2	1.85	2.6	0.7
4	2.4	2.25	5	2
4	3.3	3.3	3.3	0.7
4	3.5	2.25	2.5	0.4
5	2	0.55	3	0.65
5	1.9	1.2	1.8	2.1
5	1.9	1.8	2.4	1.1
5	2.4	1	2.4	0.7
5	2.3	2.15	3	1.05
5	3.4	1.3	3.4	0.5

## Sheet: Sheet4
Table 2	IgM values against SRBCs
Group/Replicates	Day 7	Day 14	Day 21	Day 28
1	3.6	3.6	5	4.5
1	3.6	3.4	3.6	1.5
1	4.4	6.4	3.6	3.5
1	4.1	2	4.6	3
1	3.6	4	3.5	2.25
1	2.7	2.6	3.7	3.3
2	2.5	2	1.7	2.6
2	1.9	2.8	3.3	1.9
2	2.8	2.5	2.4	2.65
2	2.6	1.4	2	2.8
2	2.5	2.3	2	2.4
2	3.7	3	2.6	3.65
3	2.3	3.8	2.2	0.8
3	1.3	1.7	1.8	2.3
3	1.5	0.8	1.9	0.7
3	3.9	0.6	2.5	1.25
3	1.3	1.6	2.6	1.55
3	1.7	1.5	1	1.4
4	2.1	2.5	0.8	1.4
4	1.5	1	1.35	0.7
4	2	1	1.37	1.3
4	2.9	1.2	0.7	2.3
4	1.3	1.3	1.55	0.9
4	2.2	1	2.3	1.4
5	2.1	2.4	1.5	1.75
5	1.6	1.3	0.8	0.3
5	1.5	1	1	0.2
5	2.5	1	2.4	0.35
5	0.8	0.9	1	0.65
5	1.5	1.4	1.3	0.75
