# Supplementary material for: Fipronil in sub-lethal doses leads to immuno-toxicological effects in broiler birds
Source: PLoS One. 2025 Jan 28;20(1):e0315915. doi: 10.1371/journal.pone.0315915 (PMC11774380; doi:10.1371/journal.pone.0315915)
Supplement: S1 File — (ZIP) [file pone.0315915.s001.zip › 7-Table-3-Data-Sheet.xlsx]

## Sheet: nd titer
day	group	repli	titer
14	1	1	128
14	1	2	256
14	1	3	128
14	2	1	128
14	2	2	64
14	2	3	128
14	3	1	32
14	3	2	64
14	3	3	32
14	4	1	16
14	4	2	32
14	4	3	64
14	5	1	16
14	5	2	16
14	5	3	32
21	1	1	128
21	1	2	256
21	1	3	256
21	2	1	64
21	2	2	64
21	2	3	256
21	3	1	64
21	3	2	32
21	3	3	32
21	4	1	16
21	4	2	16
21	4	3	16
21	5	1	8
21	5	2	16
21	5	3	8
28	1	1	64
28	1	2	128
28	1	3	128
28	2	1	32
28	2	2	16
28	2	3	32
28	3	1	8
28	3	2	16
28	3	3	16
28	4	1	8
28	4	2	8
28	4	3	32
28	5	1	8
28	5	2	4
28	5	3	4
35	1	1	64
35	1	2	64
35	1	3	128
35	2	1	64
35	2	2	32
35	2	3	64
35	3	1	8
35	3	2	4
35	3	3	4
35	4	1	4
35	4	2	8
35	4	3	4
35	5	1	2
35	5	2	4
35	5	3	4

## Sheet: srbc's
day	group	rep	titer	igg	igm
7	1	1	7	3	4
7	1	2	7	4	3
7	1	3	6	3	3
7	2	1	6	3	3
7	2	2	6	3	3
7	2	3	5	1	4
7	3	1	5	3	2
7	3	2	6	5	1
7	3	3	6	4	2
7	4	1	5	1	4
7	4	2	5	2	3
7	4	3	5	3	2
7	5	1	4	2	2
7	5	2	5	3	2
7	5	3	4	1	3
14	1	1	6	4	2
14	1	2	6	3	3
14	1	3	7	5	2
14	2	1	5	4	1
14	2	2	4	3	1
14	2	3	5	1	4
14	3	1	4	3	1
14	3	2	3	2	1
14	3	3	3	2	1
14	4	1	6	2	4
14	4	2	5	3	2
14	4	3	3	2	1
14	5	1	4	3	1
14	5	2	4	1	3
14	5	3	3	2	1
21	1	1	9	2	7
21	1	2	8	6	2
21	1	3	7	4	3
21	2	1	6	4	2
21	2	2	5	3	2
21	2	3	6	3	3
21	3	1	6	4	2
21	3	2	5	3	2
21	3	3	5	3	2
21	4	1	5	4	1
21	4	2	4	3	1
21	4	3	4	2	2
21	5	1	4	2	2
21	5	2	4	2	2
21	5	3	4	3	1
28	1	1	5	3	2
28	1	2	5	2	3
28	1	3	7	3	4
28	2	1	4	2	2
28	2	2	4	1	3
28	2	3	5	2	3
28	3	1	3	2	1
28	3	2	3	2	1
28	3	3	3	1	2
28	4	1	3	1	2
28	4	2	2	1	1
28	4	3	2	1	1
28	5	1	2	1	1
28	5	2	2	1	1
28	5	3	1	1	0

## Sheet: avian tubercluin
Group	REPLICATE	Intial readings(mm)		After 24 hour(mm)		After 48 hours(mm)		After 72 hours(mm)		difference after 24		difference after 48		difference after 72
		Left	Right	Left	Right	Left	Right	Left	Right	Left	Right	Left	Right	Left	Right
1	1	1.16	1.12	2.5	2.15	1.64	1.6	1.45	1.15	1.34	1.03	0.48	0.48	0.29	0.03
1	2	1.18	1.41	2.29	2.26	1.88	1.96	1.85	1.3	1.11	0.85	0.7	0.55	0.67	-0.11
1	3	1.15	1.22	2.47	2.1	1.75	1.87	1.75	1.6	1.32	0.88	0.6	0.65	0.6	0.38
2	1	1.15	1.6	3.5	2.25	1.95	1.85	1.85	1.95	2.35	0.65	0.8	0.25	0.7	0.35
2	2	0.33	1.25	1.3	1.4	1.25	1.15	1.4	1.33	0.97	0.15	0.92	-0.1	1.07	0.08
2	3	1.23	1.36	2.4	1.7	1.23	2.16	1.26	1.68	1.17	0.34	0	0.8	0.03	0.32
3	1	1.13	1.1	2.18	2.3	2.41	1.96	1.75	1.6	1.05	1.2	1.28	0.86	0.62	0.5
3	2	1.04	1.16	2.2	1.1	2	1.3	1.85	1.6	1.16	-0.06	0.96	0.14	0.81	0.44
3	3	1.13	1.15	2.3	1.7	2.3	1.45	1.7	2.06	1.17	0.55	1.17	0.3	0.57	0.91
4	1	1.6	1.8	2.22	1.54	1.96	1.85	2.1	1.75	0.62	-0.26	0.36	0.05	0.5	-0.05
4	2	1.31	1.36	2.35	1.24	1.86	1.75	1.7	1.62	1.04	-0.12	0.55	0.39	0.39	0.26
4	3	1.36	1.34	2.5	1.13	1.6	1.96	1.95	1.87	1.14	-0.21	0.24	0.62	0.59	0.53
5	1	1.26	1.2	3.14	2.1	1.75	2.34	2.25	1.9	1.88	0.9	0.49	1.14	0.99	0.7
5	2	1.2	1.36	2.15	2.17	2.22	1.76	1.96	1.76	0.95	0.81	1.02	0.4	0.76	0.4
5	3	1.18	1.22	2.38	2.25	2.2	2.6	2.45	2.1	1.2	1.03	1.02	1.38	1.27	0.88

## Sheet: avian tuberculin
hr	group	rep	at
24	1	1	1.34
24	1	2	1.11
24	1	3	1.32
24	2	1	0.99
24	2	2	0.97
24	2	3	1.17
24	3	1	1.05
24	3	2	0.87
24	3	3	0.9
24	4	1	0.62
24	4	2	0.79
24	4	3	0.8
24	5	1	0.6
24	5	2	0.65
24	5	3	0.56
48	1	1	0.48
48	1	2	0.7
48	1	3	0.8
48	2	1	0.7
48	2	2	0.67
48	2	3	0.71
48	3	1	0.65
48	3	2	0.69
48	3	3	0.59
48	4	1	0.36
48	4	2	0.55
48	4	3	0.24
48	5	1	0.49
48	5	2	0.35
48	5	3	0.21
72	1	1	0.29
72	1	2	0.67
72	1	3	0.6
72	2	1	0.61
72	2	2	0.58
72	2	3	0.03
72	3	1	0.41
72	3	2	0.39
72	3	3	0.33
72	4	1	0.31
72	4	2	0.44
72	4	3	0.28
72	5	1	0.23
72	5	2	0.18
72	5	3	0.15

## Sheet: rlt 15
group	repli	lwt	cwt	thy	bur	spl	rthy	rbur	rspl
1	1	525	270	0.46	0.73	0.31	0.087619	0.139048	0.0590476
1	2	516	256	1.15	0.7	0.4	0.222868	0.135659	0.0775194
1	3	472	260	0.96	0.85	0.36	0.20339	0.180085	0.0762712
2	1	436	234	0.78	0.61	0.33	0.178899	0.139908	0.0756881
2	2	480	214	0.26	0.68	0.4	0.0541667	0.141667	0.0833333
2	3	406	260	0.51	0.47	0.6	0.125616	0.115764	0.147783
3	1	380	178	1.44	0.69	0.3	0.378947	0.181579	0.0789474
3	2	452	216	1.03	0.92	0.31	0.227876	0.20354	0.0685841
3	3	436	228	1.06	0.7	0.31	0.243119	0.16055	0.0711009
4	1	452	240	1.32	0.57	0.21	0.292035	0.126106	0.0464602
4	2	354	192	0.18	0.56	0.2	0.0508475	0.158192	0.0564972
4	3	422	214	1.58	0.86	0.43	0.374408	0.203791	0.101896
5	1	434	203	1.06	0.45	0.29	0.24424	0.103687	0.0668203
5	2	376	144	0.26	0.37	0.28	0.0691489	0.0984043	0.0744681
5	3	402	215	0.86	0.55	0.49	0.21393	0.136816	0.121891

## Sheet: rlt 30
group	repli	lwt	cwt	thy	bur	spl	rthy	rbur	rspl
1	1	1606	1036	1.56	0.4	0.82	0.0971357	0.0249066	0.0510585
1	2	1620	956	6	0.91	1.09	0.37037	0.0561728	0.067284
1	3	1608	962	3.18	0.39	1	0.197761	0.0242537	0.0621891
2	1	1620	1002	3.61	0.66	0.93	0.22284	0.0407407	0.0574074
2	2	1356	780	1.3	0.25	0.8	0.0958702	0.0184366	0.0589971
2	3	1206	726	3.06	0.47	0.47	0.253731	0.0389718	0.0389718
3	1	1460	858	2.04	0.76	1.31	0.139726	0.0520548	0.089726
3	2	1470	888	3.92	0.52	0.82	0.266667	0.0353741	0.0557823
3	3	1230	752	1.65	0.49	0.6	0.134146	0.0398374	0.0487805
4	1	1502	916	5.25	0.93	1.67	0.349534	0.0619174	0.111185
4	2	1484	934	4.53	0.7	1.09	0.305256	0.0471698	0.0734501
4	3	1314	782	1.57	0.73	0.79	0.119482	0.0555556	0.0601218
5	1	1440	912	4.63	1.11	1.35	0.321528	0.0770833	0.09375
5	2	1515	726	2.76	1.01	1.32	0.182178	0.0666667	0.0871287
5	3	1260	862	2.14	0.4	0.98	0.169841	0.031746	0.0777778

## Sheet: rlt 45
group	repli	lwt	cwt	thy	bur	spl	rthy	rbur	rspl
1	1	2506	1606	8.56	0.89	2.22	0.34158	0.0355148	0.0885874
1	2	2920	1900	12.5	0.63	2.2	0.428082	0.0215753	0.0753425
1	3	2430	1590	5.83	0.84	2.17	0.239918	0.0345679	0.0893004
2	1	1980	1470	2.29	0.55	2.95	0.115657	0.0277778	0.14899
2	2	2176	1290	3.35	1.1	1.21	0.153952	0.0505515	0.0556066
2	3	1950	1284	9	0.75	1.32	0.461538	0.0384615	0.0676923
3	1	2003	1572	6.9	0.65	2.81	0.344483	0.0324513	0.14029
3	2	2354	1540	6.66	0.55	2.6	0.282923	0.0233645	0.11045
3	3	2270	1514	6.2	0.6	2.5	0.273128	0.0264317	0.110132
4	1	2180	1456	3.5	0.58	1.57	0.16055	0.0266055	0.0720183
4	2	2212	1353	9.9	0.7	1.83	0.447559	0.0316456	0.0827306
4	3	1998	1260	7.15	0.74	1.66	0.357858	0.037037	0.0830831
5	1	2312	1506	4.78	0.58	3.12	0.206747	0.0250865	0.134948
5	2	2144	1358	9.56	0.25	2.12	0.445896	0.0116604	0.0988806
5	3	1876	1286	5.97	0.18	2.03	0.31823	0.00959488	0.108209
